# Supplementary material for: Hsa_circ_0026628 promotes the development of colorectal cancer by targeting SP1 to activate the Wnt/β-catenin pathway
Source: Cell Death Dis. 2021 Aug 21;12(9):802. doi: 10.1038/s41419-021-03794-6 (PMC8380248; doi:10.1038/s41419-021-03794-6)
Supplement: Supplementary file 6 — Supplementary table 1 [file 41419_2021_3794_MOESM6_ESM.xlsx]

## Sheet: Sheet1
Primers	Sequences (5' > 3')
Circ_0026628 (Forward: F)	GCTTCACACGTTCGGATGAG
Circ_0026629 (Reverse: R)	GCTGCCACTCTGTTCCTTTG
Circ_0141036 (F)	GCTTCACACGTTCGGATGAG
Circ_0141036 (R)	GCTGCCACTCTGTTCCTTTG
Circ_0026631 (F)	CGTTCGGATGAGCTACAGAGG
Circ_0026631 (R)	GTCTTGCCATACACTTTCCCAC
Circ_0026630 (F)	ACGTTCGGATGAGCTACAGAG
Circ_0026630 (R)	CTTGGGGTTGGGCATCTGG
Circ_0026628 (F)	ATGCACCTGCCCCTACTGTAA
Circ_0026628 (R)	CTCCACCTGCTGTGTCATCAT
Circ_0026628 (F)	GCTTCACACGTTCGGATGAG
Circ_0026628 (R)	GCTGCCACTCTGTTCCTTTG
Circ-0026627 (F)	GGGAAACGCTTCACACGTTC
Circ-0026627 (R)	CAGCAGAGCCAAAGGGGATG
Circ_0026626 (F)	TCCAGGTGCACCCAATTCAA
Circ_0026626 (R)	CAGCAGAGCCAAAGGGGATG
Circ_0026625 (F)	TCCAAGGCTGTGGGAAAGTG
Circ_0026625 (R)	ATCTTGGTCAGAGGGCGGAC
Circ_0026624 (F)	TCCCTAAGTAAGTTTCTTCCTGCTC
Circ_0026624 (R)	CAAGCTCAAGGGGGTCCTGT
Circ_0026623 (F)	GCTTCACACGTTCGGATGAG
Circ_0026623 (R)	AAGCTCAAGGGGGTCCTGTC
miR-296-5p (F)	TATAATAGGGCCCCCCCTC
miR-296-5p (R)	AGGGCCC CCCCTCAATCCTGT
miR-513a-5p (F)	TCCGAGTTCACAGGGAGG
miR-513a-5p (R)	TTCA CAGGGAGGTG TCAT
miR-326 (F)	TAATAGCCTCTGGGCCCTTC
miR-326 (R)	CCTCTGGGCCC TTCCTCCAG
miR-671-5p (F)	ATAGAGGAAGCCCTGGAGG
miR-671-5p (R)	AG GAAGCCCTGG AGGGGCTGGAG
miR-330-5p (F)	ATAGTCTCTGGGCCTGTGTC
miR-330-5p (R)	TCT CTGGGCCTGT GTCTTAGGC
miR-654-3p (F)	GTCGAGTATGTCTGCTGACCAT
miR-654-3p (R)	TATGTCTGCTGACCATCACC TT
miR-1179 (F)	GCCGAGAAGCATTCTTTCATT
miR-1179 (R)	AAGCATTCTTTCATTGGTTGG
miR-346 (F)	ATATTAGTGTCTGCCCGCATGC
miR-346 (R)	TGTCTGCCCGCATGCCTGCCTCT
SOX2 (F)	AGGAGTTGTCAAGGCAGAGAAG
SOX2 (R)	AGAGGCAAACTGGAATCAGG
SP1 (F)	CACCATGAGCGACCAAGAT
SP1 (R)	TTGGGTGACTCAATTCTGCT
FUS (F)	AACTCCCCAGGGATATGGCT
FUS (R)	CTGCTGCTCTGAGAACTGCT
GAPDH (F)	GGAGCGAGATCCCTCCAAAAT
GAPDH (R)	GGCTGTTGTCATACTTCTCATGG
U6 (F)	CTCGCTTCGGCAGCACA
U6 (R)	AACGCTTCACGAATTTGCGT
